# Supplementary material for: Genetic Characterization and Pathogenicity of a Recombinant Porcine Reproductive and Respiratory Syndrome Virus Strain in China
Source: Viruses. 2024 Jun 20;16(6):993. doi: 10.3390/v16060993 (PMC11209116; doi:10.3390/v16060993)
Supplement: Supplementary file 1 [file viruses-16-00993-s001.zip]

Archive with 2 entries (2 files):
- Supplementary Figures.pdf
- Supplementary Strains.txt
