# Supplementary material for: Genetic Characterization and Pathogenicity of a Recombinant Porcine Reproductive and Respiratory Syndrome Virus Strain in China
Source: Viruses. 2024 Jun 20;16(6):993. doi: 10.3390/v16060993 (PMC11209116; doi:10.3390/v16060993)
Supplement: Supplementary file 1 [file viruses-16-00993-s001.zip › Supplementary Strains.txt]

>AH2_426
ATGTTGGGGAAATGCTTGACCGCGGGTTATTGCTCGCAATTGCCTTTTTTGTGGTGTATCGTGCCATTCTGTTTTGCTGCGTTCGTCAACGCCGGCAACAACAACAGCTCCCATTTGCAGTTGATTTACAACCTGACGATATGTGAGCTGAATGGCACAGATTGGCTGGACAAAAAATTCGACTGGGCTGTGGAGACTTTCGTTATTTTTCCTGCGCTGACTCATATTGTCTCTTACGGCGCCCTTACCACTAGCCATTTTCTTGACACGGTCGGCCTTATCACAGTATCTACCGCCGGTTATTTTCACGGGCGGTATGTGTTGAGTAGCATCTACGCTGTCTGTGCCCTGGCTGCGCTGATTTGCTTCACCATTAGGCTGGCGAAAAATTGCATGTCCTGGCGCTACTCATGCACTAGGTATACCAATTTTCTTCTGGATACCAAGGGCAAACTCTATCGCTGGCGGTCTCCCGTCATCATAGAGAAGGGGGGTAAAGTTGATGTTGAGGGTCATTTAATCGACCTCAAGAGAGTTGTGCTTGACGGTTCCGCGGCAACCCCTGTAACCAAGATTTCAGCGGAACAATGGGGTCGTCCATAG
>AHMAS2_55
ATGTTGGGGAAATGCTTGACCGCGGGTTGTTACTCGCAATTGCCTTTTTTGTGGTGTATCGTGCCATTCTGTTTTGCTGTGCTTGTCAACGCCAGCAACAACAGCAGCTCCCACTTACAGTTGATTTATAACCTGACGATATGTGAGCTGAATGGCACAGATTGGCTGAACACCCATTTTTACTGGGCAGTGGAAACTTTCGTCATTTTTCCTGCGTTGACCCATATTGTCTCTTATGGCGCCCTTACCACTAGCCATTTTCTTGACACGGTCGGCCTGGTCACTGTGTCTACCGCCGGTTATTATCACAGGCGGTATGTATTGAGTAGCATCTACGCTGTCTGTGCCCTGGCTGCGTTTGTCTGCTTCACCATCAGGATAGCGAAAAATTGCATGTCCTGGCGCTACTCATGCACCAGATATACCAATTTTCTTCTGGATACTAAGGGTAAGCTCTATCGCTGGCGGTCACCCGTCATCATAGAGAAAGGGGGTAAAGTTGATGTTGGAGGTCATTTAATCGACCTCAAGAGAGTTGTGCTTGATGGTTCCGCGGCAACCCCTGTAACCAAGATTTCAGCGGAACAATGGGGTCGTCTATAG
>FJ3_523
ATGTTGGAGAAAAGCTTGACCGCGGGCTGCTGCTCGCGATTGCTTTCTTTGTGGTGTATCGTGCCGTTCTGTTTTGCTGTGCTAGTCAACGCCGACAGCAACAGCAGCTCCCATCTACAGCTGATTTACAACTTGACGCTATGTGAGCTGAATGGCACAGATTGGCTGGCTGACAGGTTTAATTGGGCGGTTGAGAGCTTTGTCATTTTTCCCGTTTTGACTCACATTGTCTCCTATGGTGCCCTCACTACCAGCCATTTCCTTGACACAGTCGCTCTAGTCACTGTGTCTACCGCCGGGTTTGTTCACGGGCGGTATGTCCTAAGTAGTATCTACGCGGTCTGTGCCCTGGCTGCGTTGACTTGCTTCGTCATTAGGTTTGCAAAGAATTGCATGTCCTGGCGCTACGCGTGTACCAGATATACCAACTTTCTTCTGGACACTAAGGGCAGACTCTATCGTTGGCGGTCGCCTGTCATCATAGAGAAAAGGGGCAAAGTTGAGGTCGAAGGTCATCTGATCGACCTCAAGAGAGTTGTGCTTGATGGTTCCGTGGCAACCCCTATAACCAGAGTTTCAGCGGAACAATGGGGTCGTCCTTAG
>FJNP_419
ATGTTGGGGAAATGCTTGACCGCGGGCTGCTGCTCGTCATCTCTTTTTTTGTGGTGTATCGTGCCGTTCTGTTCTATTGTGCTCGTCAGCGCCAATCAAAACAGCAGCTCTTATTCACAGTTGATTTATAACCTGACATTATGTGAGCTGAATGGCACAGATTGGCTGGACAAAAAATTTGATTGGGCAGTAGAATGTTTTGTCATCTTTCCCGTGTTGACTCACATTGTCTCCTACGGTGCTCTCACCACCAGCCATCTTCTTGACACTGTGAGCCTGGTCACTGTGTCCACCGCCGGGTTTTACCACGGGCGGTATGTTTTGAGTAGCATCTATGCAGTCTGTGCTTTTGCTGCTTTAATTTGCTTCGTCATCAGACTGGTGAAGAATTGCATGTCTTGGCGCTACTCATGTACCAGGTACACCAATTTTCTCTTGGATACCAAAGGCAAAATCTATCGTTGGCGGTCACCCGTCATCATAGAAAAAGGGGGTAGAGTTGAGGTCGGTGATCACCTCATTGACCTCAAGAGAGTTGTGCTTGATGGTTCCACGGCAACCCCTGTAACCAAAATTTCAGCGGAACGATGGGGTCATCCTTAG
>GD
ATGTTGGGGAAGTGCTTGACCGCGTGCTGTTGCTCGCGATTGCTTTTTTTGTGGTGTATCGTGCCGTTCTATCTTGCTGTGCTCGTCAACGCCAGCAACAACAACAGCTCTCATATTCAGTTGATTTATAACTTAACGTTATGTGAGCTGAATGGCACAGATTGGCTGGCACAAAAATTTGACTGGGCAGTGGAGACTTTTGTCATCTTCCCCGTGTTGACTCACATTGTTTCCTATGGGGCACTCACCACCAGCCATTTCCTTGACACAGTTGGTTTGGCCACTGTGTCTACCGCCGGATATTATCACGGGCGGTATGTCTTGAGTAGCATTTACGCAGTCTGTGCTCTGGCTGCGCTGATTTGCTTTGTCATTAGGCTTGCGAAGAACTGCATGTCCTGGCGCTACTCTTGTACCAGATATACCAACTTCCTTCTGGACACTAAGGGCAGACTCTATCGTTGGCGGTCGCCCGTCATTGTGGAGAAAGGGGGTAAGGTTGAGGTCGAAGGTCACCTGATCGACCTCAAGAGAGTTGTGCTTGATGGTTCCGCGGCAACCCCTTTAACCAGAGTTTCAGCGGAACAATGGGGTCGTCTCTAG
>GD5_53
ATGTTGGGGAAGTGCTTGACCGCGTGCTGTTGCTCGCGATTGCCTTTTTTGTGGTGTATCGTGCCGTTCTATCTTGCTGTGCTCGTCAACGCCAGCAACGGCAACAGCTCTCATATTCAGTTGATTTATAACTTAACGTTATGTGAGCTGAATGGCACAAATTGGCTGGCACAAAATTTTTACTGGGCAGTGGAGACTTTTGTCATCTTCCCCGTGTTGACTCACATTGTTTCCTATGGGGCACTCACCACCAGCCATTTCCTTGACACAGTTGGTCTGGCCACTGTGTCCACCGCCGGATATTATCACGGGCGGTATGTCTTGAGTAGCATTTACGCAGTCTGTGCTCTGGCTGCGCTGATTTGCTTTGTCATTAGGCTTGCGAAGAACTGCATGTCCTGGCGCTACTCTTGTACCAGATATACCAACTTCCTTCTGGACACTAAGGGCAGACTCTATCGTTGGCGGTCGCCCGTCATTGTGGAGAAAGGGGGTAAGGTTGAGGTCGAAGGTCACCTGATCGACCTCAAGAGAGTTGTGCTTGATGGTTCCGCGGCAACCCCTTTAACCAGAGTTTCAGCGGAACGATGGGGTCGTCCCTAG
>GDCJSPC1_524
ATGTTGGGGAAATGCTTGACCGCGGGCTGCTGCTTGCGATTGCTTTCTTCGTGGTGTATCGTGCCGTTCTGGTTTGCTGTGATCGTCAACGCCAACAACGGCAACAGCTCTCATATTCAGTTGATTTATAACCTGACGATATGCGAGCTGAATGGTACAGATTGGCTGAACAACAAATTTGACTGGGCGGTGGAAACTTTTGTCATCTTCCCCGTGTTGACTCATATTGTTTCCTACGGGGCACTCACCACCAGTCATTTCCTTGACACAGTTGGCCTGGTCACTGTGTCCACCGCCGGATATTGTCACGGGCGGTATGTCTTGAGTAGCATTTACGCAGTCTGCGCTTTGGCTGCGCTGATTTGCTTTGTCATTAGGTTTGCAAAGAACTGCATGTCTTGGCGCTACTCTTGCACCAGATATACCAATTTCCTACTGGACACTAAGGGCAGACTTTACCGTTGGCGGTCGTCCGTCATTGTGGAGAAAGGGGGTAAAGTTGAGGTTGGAGGTCACCTGATCGACCTCAAGAGAGTTGTGCTTGATGGTTCTGCGGCAACCCCTTTAACCAGAGTTTCAGCAGAACAATGGGGTCGTCCCTAG
>GDCJSPC3_524
ATGTTGGGGAAATGCTTGACCGCGGGCTGCTGCTTGCGATTGCTTTCTTCGTGGTGTATCGTGCCGTTCTGGTTTGCTGTGATCGTCAACGCCAACAACGGCAACAGCTCTCATATTCAGTTGATTTATAACCTGACGATATGCGAGCTGAATGGTACAGATTGGCTGAACAAAAAATTTGACTGGGCGGTGGAAACTTTTGTCATCTTCCCCGTGTTGACTCATATCGTTTCCTACGGGGCACTCACCACCAGTCATTTCCTTGACACAGTTGGCCTGGTTACTGTGTCCACCGCCGGATATTATCACGGGCGGTATGTCTTGAGTAGCATTTACGCAGTCTGCGCTTTGGCTGCGCTGATTTGCTTTATCATTAGGTTTGCAAAGAACTGCATGTCTTGGCGCTACTCTTGCACCAGATATACCAATTTCCTACTGGACACTAAGGGCAGACTTTACCGTTGGCGGTCGTCCGTCATTGTGGAGAAAGGGGGTAAAGTCGAGGTTGGAGGTCACCTGATCGACCTCAAGAGAGTTGTGCTTGATGGTTCCGCGGCAACCCCTTTAACCAGAGTTTCAGCAGAACAATGGGGTCGTCCCTAG
>GDCJSPC4_524
ATGTTGGGGAAGTGCTTGACCGCGTGCTGTTGCTCGCGATTGCTTTTTTTGTGGTGTATCGTGCCGTCCTATCTTGCTGTGCTCGTCAACGCCAGCAAAAACAACAGCTCTCATATTCAGTTGATTTATAACTTAACGCTATGTGAGCTGAATGGCACAGATTGGCTGGCACAAAAATTTAACTGGGCAGTGGAGACTTTTGTCATCTTCCCCGTGTTGACTCACATTGTTTCCTATGGGGCACTCACCACCAGCCATTTCCTTGACACAGTTGGTCTGGCCACTGTGTCCACCGCCGGATATTATCACGGGCGGTATGTCTTGAGTAGCATTTACGCAGTCTGTGCTCTGGCTGCGTTGATTTGCTTTGTCATTAGGCTTGCGAAGAACTGCATGTCCTGGCGCTACTCTTGTACCAGATATACCAACTTCCTTCTGGACACTAAGGGCAAACTCTATCGTTGGCGGTCGCCCGTCATTGTGGAGAAAGGGGGTAAGGTTGAGGTCGAAGGTCACCTGATCGACCTCAAGAGAGTTGTGCTTGATGGTTCCGCGGCAACCCCTTTAACCAGAGTTTCAGCGGAACGATGGGGTCGTCTCTAG
>GDCJSPC5_524
ATGTTGGGGAAATGCTTGACCGCGGGCTGCTGCTTGCGATTGCTTTCTTCGTGGTGTATCGTGCCGTTCTGGTTTGCTGTGATCGTCAACGCCAACAACGGCAACAGCTCTCATATTCAGTTGATTTATAACCTGACGATATGCGAGCTGAATGGTACAGATTGGCTGAACAAAAAATTTGACTGGGCGGTGGAAACTTTTGTCATCTTCCCCGTGTTGACTCATATCGTTTCCTACGGGGCACTCACCACCAGTCATTTCCTTGACACAGTTGGCCTGGTTACTGTGTCCACCGCCGGATATTATCATGGGCGGTATGTCTTGAGTAGCATTTACGCAGTCTGCGCTTTGGCTGCGCTGATTTGCTTTATCATTAGGTTTGCAAAGAACTGCATGTCTTGGCGCTACTCTTGCACCAGATATACCAATTTCCTACTGGACACTAAGGGCAGACTTTACCGTTGGCGGTCGTCCGTCATTGTGGAGAAAGGGGGTAAAGTCGAGGTTGGAGGTCACCTGATCGACCTCAAGAGAGTTGTGCTTGATGGTTCCGCGGCAACCCCTTTAACCAGAGTTTCAGCAGAACAATGGGGTCGTCCCTAG
>GDHZ66
ATGTTGGGGAAATGCTTGACCGCGGGCTGCTGCTCGCACTCTCTTTTTTTGTGGTGTATCGTGCCGTTCTGTTCTATTGTGCTCGTCAGCGCCAACGCGAACAGCAGCTCTTATTCACAATTGATTTACAACCTGACGCTATGTGAGCTGAATGGCACAGATTGGCTGGCCACTAGATTTGATTGGGCAGTGGAGTGTTTTGTCATCTTTCCCGTGTTGACTCATATCGTCTCCTACGGCGCCCTCACTACCAGCCATTTTCTTGACACAGTTAGCCTGGCCACTGTGTCCACCGCCGGGTTTTATCATGGGCGGTATGTTTTAAGTAGCATCTATGCAGTCTGTGCTCTTGCTGCGTTGATTTGCTTCGCCATTAGGTTGGCAAAAAATTGTATGTCTTGGCGCTACTCATGTACTAGGTATACTAATTTCCTTCTGGACACTAAGGGCAAAATTTATCGATGGCGGTCGCCCGTCATCATTGAGAAAGGGGGTAAAGTTGAGGTCGGAAGTCACCTCATCGACCTCAAGAAAGTTGTGCTTGATGGCTCCGCGGCAACCCCTGTAACCAAAATTCCAGCGGAGCGATGGGGTCATCCCTAG
>GZ58
ATGTTGGGGAACTGCTTGATCGCGGGTTATTGCTCGCGATTGCTTTTTTTGTGGTGTATCGTGCCGTTCTGTTTTGCTGTGCTCGTCAACGCCAGCAACACCAGCAGCTCCCATTTACAGTTGATCTATAACCTGACGATATGTGAGCTGAATGGCACAGATTGGCTGGACAAGAAATTTGACTGGGCAGTGGAGACTTTCGTCATCTTCCCTGTGTTGACCCATATTGTCTCTTACGGTGCCCTCACCACTAGCCATCTTCTTGACACGGTCGGCCTGATCACTGTGTCCACCGCCGGTTATTATCATGGGCGGTATGTGTTGAGTAGCATCTATGCTGTCTGTGCCCTGGCTGCGTTTGTTTGCTTCACCATTAGGTTGGCTAAAAATTGCATGTCCTGGCGCTACTCATGCACCAGATATACTAATTTTCTTCTGGACACTAAGGGCAAACTCTATCGCTGGCGGTCACCCGTCATCATAGAGAAAGGGGGCAAAGTTGATGTTGGGGGTCATTTAATCAACCTCAAGAGAGTTGTGCTTGATGGTTCCGCGGCAACCCCTGTAACCAGGATTTCAGCGGAACAATGGGGTCGTCCGTAG
>GZZA1_65
ATGTTGGGGAAATGCTTGACCGCGGGCTTCTGCTCGCACTCTCTTTTTTTGTGGTGTATCGTGCCGTTTTGTTCTATTGCGCTCGTCAGCGCCAACGGGAACAACAGCTCTTACTCGCAGCTGATCTATAACTTAACGCTATGTGAGCTGAATGGCACAGATTGGCTGGCCGCTAAATTTGATTGGGCAGTGGAATGTTTTGTCATCTTTCCCGTGTTGACTCATATTGTCTCCTACGGTGCCCTCACTACCAGCCATTTTCTTGATACAGTCAGTCTGGTCACTGTATCCACCGCCGGGTATTATCACGGACGGTATGTTTTAAGTAGCATTTATGCAGTCTGTGCTTTTGCTGCTTTGATTTGCTTTGTCATTAGGTTAGTGAAGAACTGCATGTCCTGGCGCTACTCATGTACCAGGTATACCAATTTTCTCCTGGATACCAAGGGCAAAATCTATCGTTGGCGGTCACCCGTCATCATAGAGAAAGAGGGTAAAGTTGAGGTCGGAGGTCACCTCATTGACCTCAAGAGAGTTGTGCTTGACGGTTCCGCAGCCGTTCCTGTAACCAAAATTTCAGCGGAACGATGGGGTCATCCCTAG
>GZZA2_65
ATGTTGGGGAAATGCTTGACCGCGGGCTTCTGCTCGCACTCTCTTTTTTTGTGGTGTATCGTGCCGTTTTGTTCTATTGCGCTCGTCAGCGCCAACGGGAACAACAGCTCTTACTCGCAGCTGATCTATAACTTAACGCTATGTGAGCTGAATGGCACAGATTGGCTGGCCGCTAAATTTGATTGGGCAGTGGAATGTTTTGTCATCTTTCCCGTGTTGACTCATATTGTCTCCTACGGTGCCCTCACTACCAGCCATTTTCTTGATACAGTCAGTCTGGTCACTGTATCCACCGCCGGGTATTATCACGGACGGTATGTTTTAAGTAGCATTTATGCAGTCTGTGCTTTTGCTGCTTTGATTTGCTTTGTCATTAGGTTAGTGAAGAACTGCATGTCCTGGCGCTACTCATGTACCAGGTATACCAATTTTCTCCTGGATACCAAGGGCAAAATCTATCGTTGGCGGTCACCCGTCATCATAGAGAAAGAGGGTAAAGTTGAGGTCGGAGGTCACCTCATTGACCTCAAGAGAGTTGTGCTTGACGGTTCCGCAGCCGTTCCTGTAACCAAAATTTCAGCGGAACGATGGGGTCATCCCTAG
>CHN-HB-2018
ATGTTGGGGAAATGCTTGACCGCGGGTTATTGCTCGTCATTGCCTATTTTGTGGTATATCGTGCCATTCTGTTTTACTGTGCTCGTCAACGCCAGCGACAACAGCAGCTCCCATTTACAGTTGATTTATAACCTGACGATATGTGAGCTGAATGGCACAGATTGGCTGAACGGACACTTTAGTTGGGCAGTCGAGACTTTCGTCATCTTTCCTGTATTGACTCACATTGTCTCTTATGGCGCTCTTACCACTAGCCATTTTCTCGACACGGTCGGCCTGATCACGGTGTCCACCGCCGGTTATTACCACGGGCGGTACGTATTGAGCAGCATCTACGCCGTCTGTGCCCTGGCTGCGCTGGTTTGCTTCGCCATTAGGTTGGCAAAAAATTGTATGTCCTGGCGCTACTCGTGCACCAGATATACCAATTTCCTTCTGGATACCAAGGGCAAACTCTACCGCTGGCGGTCACCCGTCATCATAGAGAAAGGGGGTAAAGTTGACATTGGAGGCCATTTAATTGACCTCAAGAGAGTTGTGCTTGATGGTTCCGCGGCAACCCCTGTAACCAAGATTTCAGCGGAACAATGGGGTCGTCCCTAG
>HEN1403
ATGTTGGGGAAATGCTTGACCGCGGGTTATTGCTCGCAATTGCCTTTTTTGTGGTGTATCGTGCCATTCTGTTTTGCTGCGCTCGTCAACGCCAGCAACAACAGCAGCTCCCATTTACAGTTGATTTATAACCTGACGATATGTGAGCTGAATGGCACAGATTGGCTGAATAAAAAATTTGACTGGGCAGTGGAGACCTTTGTTATCTTTCCTGTGTTGACTCATATTGTCTCTTACGGCGCCCTCACCACTAGCCATTTTCTTGACACGGTTGGCCTAATTACTGTGTCCACCGCCGGATATTATCACAAGCGGTACGTATTGAGTAGCATCTACGCTGTCTGTGCTCTGGCTGCGTTGGTTTGTTTCGTCATTAGGTTGGCGAAAAATTGCATGTCCTGGCGCTACTCATGCACCAGATATACTAATTTTCTTCTGGACACTAAGGGCAAACTCTACCGTTGGCGGTCACCCGTCATCATAGAGAAGGGGGGTAAAGTTGATGTGGGGGGCCATTTAATTGACCTCAAGAGGGTCGTGCTTGATGGTTCCGCGGCAACCCCTGTAACCAAGATTTCAGCGGAACAATGGGGTCGTCCATAG
>HNML9_728
ATTTTGGGGAAGTGCTTGACCGCGTGCTGTTGCTCGCGATTGCTTTTTTTGTGGTGTATCGTGCCGTCCTATCTTGCTGTGCTCGTCAACGCCAGCAACAACAACAGCTCTCATATTCAGTTGATTTATAACTTAACGCTATGTGAGCTGAATGGCACAGATTGGCTGGCACAAAAATTTGACTGGGCAGTGGAGACTTTTGTCATCTTCCCCGTGTTGACTCACATTGTTTCCTATGGGGCACTCACCACCAGCCATTTCCTTGACACAGTTGGTCTGGCCACTGTGTCCACCGCCGGATATTATCACGGGCGGTATGTCTTGAGTAGCATTTACGCAGTCTGTGCTCTGGCTGCGCTGATTTGCTTTGTCATTAGGCTTGCGAAGAACTGCATGTCCTGGCGCTACTCTTGTACCAGATATACCAACTTCCTTCTGGACACTAAGGGCAAACTCTATCGTTGGCGGTCGCCCGTCATTGTGGAGAAAGGGGGTAAGGTTGAGGTCGAAGGTCACCTGATCGACCTCAAGAGAGTTGTGCTTGATGGTTCCGCGGCAACCCCTTTAACCAGAGTTTCAGCGGAACGATGGGGTCGTCTCTAG
>HNML10_728
ATGTTGGGGAAGTGCTTGACCGCGTGCTGTTGCTCGCGATTGCTTTTTTTGTGGTGTATCGTGCCGTCCTATCTTGCTGTGCTCGTCAACGCCAGCAACAACAACAGCTCTCATATTCAGTTGATTTATAACTTAACGCTATGTGAGCTGAATGGCACAGATTGGCTGGCACAAAAATTTGACTGGGCAGTGGAGACTTTTGTCATCTTCCCCGTGTTGACTCACATTGTTTCCTATGGGGCACTCACCACCAGCCATTTCCTTGACACAGTTGGTCTGGCCACTGTGTCCACCGCCGGATATTATCACGGGCGGTATGTCTTGAGTAGCATTTACGCAGTCTGTGCTCTGGCTGCGCTGATTTGCTTTGTCATTAGGCTTGCGAAGAACTGCATGTCCTGGCGCTACTCTTGTACCAGATATACCAACTTCCTTCTGGACACTAAGGGCAAACTCTATCGTTGGCGGTCGCCCGTCATTGTGGAGAAAGGGGGTAAGGTTGAGGTCGAAGGTCACCTGATCGACCTCAAGAGAGTTGTGCTTGATGGTTCCGCGGCAACCCCTTTAACCAAAGTTTCAGCGGAACGATGGGGTCGTCTCTAG
>HNML13_728
ATGTTGGGGAAGTGCTTGACCGCGTGCTGTTGCTCGCGATTGCTTTTTTTGTGGTGTATCGTGCCGTCCTATCTTGCTGTGCTCGTCAACGCCAGCAACAACAACAGCTCTCATATTCAGTTGATTTATAACTTAACGCTATGTGAGCTGAATGGCACAGATTGGCTGGCACAAAAATTTGACTGGGCAGTGGAGACTTTTGTCATCTTCCCCGTGTTGACTCACATTGTTTCCTATGGGGCACTCACCACCAGCCATTTCCTTGACACAGTTGGTCTGGCCACTGTGTCCACCGCCGGATATTATCACGGGCGGTATGTCTTGAGTAGCATTTACGCAGTCTGTGCTCTGGCTGCGCTGATTTGCTTTGTCATTAGGCTTGCGAAGAACTGCATGTCCTGGCGCTACTCTTGTACCAGATATACCAACTTCCTTCTGGACACTAAGGGCAAACTCTATCGTTGGCGGTCGCCCGTCATTGTGGAGAAAGGGGGTAAGGTTGAGGTCGAAGGTCACCTGATCGACCTCAAGAGAGTTGTGCTTGATGGTTCCGCGGCAACCCCTTTAACCAGAGTTTCAGCGGAACGATGGGGTCGTCTCTAG
>HNML14_728
ATGTTGGGGAAGTGCTTGACCGCGTGCTGTTGCTCGCGATTGCTTTTTTTGTGGTGTATCGTGCCGTCCTATCTTGCTGTGCTCGTCAACGCCAGCAACAACAACAGCTCTCATATTCAGTTGATTTATAACTTAACGCTATGTGAGCTGAATGGCACAGATTGGCTGGCACAAAAATTTGACTGGGCAGTGGAGACTTTTGTCATCTTCCCCGTGTTGACTCACATTGTTTCCTATGGGGCACTCACCACCAGCCATTTCCTTGACACAGTTGGTCTGGCCACTGTGTCCACCGCCGGATATTATCACGGGCGGTATGTCTTGAGTAGCATTTACGCAGTCTGTGCTCTGGCTGCGCTGATTTGCTTTGTCATTAGGCTTGCGAAGAACTGCATGTCCTGGCGCTACTCTTGTACCAGATATACCAACTTCCTTCTGGACACTAAGGGCAAACTCTATCGTTGGCGGTCGCCCGTCATTGTGGAGAAAGGGGGTAAGGTTGAGGTCGAAGGTCACCTGATCGACCTCAAGAGAGTTGTGCTTGATGGTTCCGCGGCAACCCCTTTAACCAGAGTTTCAGCGGAACGATGGGGTCGTCTCTAG
>HNXX67
ATGTGGGGGAAATGCTTGACCGCGGGTTGTTGCTCACAATTGCCTTCTTTGTGGTATATCGTGCCGTTCTGTTTTGCTGCGCTCGTCAGCGCCAGCAACAACAGCAGCTCCCATCTACAGTTGATTTATAACCTGACGATATGCGAGCTGAATGGCACAGACTGGCTACAACAGAGGTTTGATTGGGCAGTGGAGACTTTCGTCATCTTTCCTGTGTTGACTCACATTGTCTCTTACGGTGCCCTAACCACCAGCCATTTTCTTGACACGGTCGGCCTGGCCACTGTGTCCACCGCCGGGTATTATCACGGGCGGTACGTGTTGAGCAGCATCTACGCCGTCTGTGCTCTGGCTGCATTGGTTTGTTTCACCATTAGGTTGGCAAAAAACTGCATGTCATGGCGCTACTCGTGCACTAGATACACCAATTTTCTTCTGGATACCAAGGGCAAGCTTTATCGCTGGCGGTCACCCGTCATCATAGAGAAAGGGGGTAAAGTAGATGTTGAGGGTCATTTAATCGACCTCAAGAGAGTTGTGCTTGATGGTTCCGCGGCAACCCCTGTAACCAGGATTTCAGCGGAACAATGGGGTCGTCCATAG
>HNXYHBX522
ATGTTGGGGAAGTGCTTGACCGCGTGCTGTTGCTCGCGATTGCTTTTTTTGTGGTGTATCGTGCCGTCTTATCTTGCTGTGCTCGTCAACGCCAGCAACAGAAACAGCTCTCATATTCAGTTGATTTATAACTTAACGCTATGTGAGCTGAATGGCACAGATTGGCTGGCACAAAAATTTGACTGGGCAGTGGAGACTTTTGTCATCTTCCCCGTGTTGACTCACATTGTTTCCTATGGGGCACTCACCACCAGCCATTTCCTTGACACAGTTGGTCTGGCCACTGTGTCCACCGCCGGATATTATCACGGGCGGTATGTCTTGAGTAGCATTTACGCAGTCTGTGCTCTGGCTGCGCTGATTTGCTTTGTCATTAGGCTTGCGAAGAACTGCATGTCCTGGCGCTACTCTTGTACCAGATATACCAACTTCCTTCTGGACACTAAGGGCAAACTCTATCGTTGGCGGTCGCCCGTCATTGTGGAGAAAGGGGGTAAGGTTGAGGTCGAAGGTCACCTGATCGACCTCAAGAGAGTTGTGCTTGATGGTTCCGCGGCAACCCCTTTAACCAGAGTTTCAGCGGAACGATGGGGTCGTCTCTAG
>HUB2_56
ATGTTGGGGAAGTGCTTGACCGCGTGCTGTTGCTCGCGATTGCTTTTTTTGTGGTGTATCGTGCCGTCCTATCTTGCTGTGCTCGTCAACGCCAGCAACAACAACAGCTCTCATATTCAGTTGATTTATAACTTAACGCTATGTGAGCTGAATGGCACAGATTGGCTGGCACAAAAATTTGACTGGGCAGTGGAGACTTTTGTCATCTTCCCCGTGTTGACTCACATTGTTTCCTATACGGCACTCACCACCAGCCATTTCCTTGACACAGTTGGTCTGGCCACTGTGTCCACCGCCGGATATTATCACGGGCGGTATGTCTTGAGTAGCATTTACGCAGTCTGTGCTCTGGCTGCGCTGATTTGCTTTGTCATTAGGCTTGCGAAGAACTGCATGTCCTGGCGCTACTCTTGTACCAGATATACCAACTTCCTTCTGGACACTAAGGGCAAACTCTATCGTTGGCGGTCGCCCGTCATTGTGGAGAAAGGGGGTAAGGTTGAGGTCGAAGGTCACCTGATCGACCTCAAGAGAGTTGTGCTTGATGGTTCCGCGGCAACCCCTTTAACCAGAGTTTCAGCGGAACGATGGGGTCGTCTCTAG
>HUB3_515
ATGTTGGGGAAATGCTTGACCGCGGGTTGTTGCTCACAATTGCTTTTTTTGTGGTATATCGTGCCATCCTGTTTTGTTGCGCTCGTCAACGCCAACAGCGACAGCAGCTCCCATTTACAGTTGATTTATAATTTGACGATATGTGAGCTGAATGGCACAGATTGGCTGGGAAATAACTTTAATTGGGCAGTGGAGACTTTTGTTATTTTTCCTGTGTTGACTCATATTGTCTCTTACGGCGCCCTTACCACCAGCCATTTTCTTGACACGGTCGGCTTGATCACTGTGTCCACCGCCGGATATTGTCACGAGCGGTATGTATTGAGTAGCATCTACGCTGTCTGTGCCCTGGCTGCGCTGGTTTGCTTCGCCATTAGATTGGCAAAAAATTGCATGTCCTGGCGCTACTCATGCACTAGATACACCAATTTTCTTCTGGACACTAAGGGCAAACTCTACCGTTGGCGGTCACCCGTCATCATAGAGAAAGAGGGCAAAGTTGATGTGGGGGGTCATCTAATCGACCTCAAGAGAGTTGTGCTCGATGGTTCCGCGGCGACCCCTGTAACCAGGATTTCAGCGGAACAATGGGGTCGTCCATAG
>HUB58
ATGTTGGGGAAGTGCTTGACCGCGTGCTGTTGCTCGCGATTGCTTTTTTTGTGGTGTATCGTGCCGTTCTATCTTGCTGTGCTCGTCAACGCCAGCAACAACAGCAGCTCTCATATTCAGTTGATTTATAATTTAACGTTATGTGAGCTGAATGGCACAGATTGGCTGGCACAAAAATTTGACTGGGCAGTGGAGACTTTTGTCATCTTCCCCGTGTTGACTCACATTGTTTCCTATGGGGCACTCACCACCAGCCATTTCCTTGACACAGTTGGTTTGGCCACTGTGTCCACCGCCGGATATTATCACGGGCGGTATGTCTTGAGTAGCATTTACGCAGTCTGCGCTCTGGCTGCGCTGATTTGCTTTGTCATTAGGCTTGCGAAGAACTGCATGTCCTGGCGCTACTCTTGTACCAGATATACTAACTTCCTTCTGGACACTAAGGGCAGACTCTATCGTTGGCGGTCGCCCGTCATTGTGGAGAAAGGGGGTAAGGTTGAGGTCGAAGGTCACCTGATCGACCTCAAGAGAGTTGTGCTTGATGGTTCCGCGGCAACCCCTTTAACCAGAGTTTCAGCGGAACGATGGGGTCGTCCCTAA
>HUBEZSBT1_67
ATGTTGGGGAAGTGCTTGACCGCGTGCTGTTGCTCGCGATTGCTTTTTTTGTGGTGTATCGTGCCGTTCTATCTTGCTGTGCTCGTCAACGCCAGCAACAGCAACAGCTCTCATATTCAGTTGATTTATAACTTAACGCTATGCGAGCTGAATGGCACAGATTGGCTGGCACAAAAATTTGACTGGGCAGTGGAGACTTTTGTCATCTTCCCCGTGTTGACTCACATAGTTTCCTATGGGGCACTCACCACCAGCCATTTCCTTGACACAGTTGGTCTGACCGCTGTGTCCACCGCCGGATATTATCACGGGCGATATGTCTTGAGTAGCATTTACGCAGTCTGTGCTCTGGCTGCGCTGATTTGCTTTGTCATTAGGCTTGCGAAGAACTGCATGTCCTGGCGCTACTCTTGTACCAGATATACCAACTTCCTTCTGGACACCAAGGGCAGACTTTATCGTTGGCGGTCGCCCGTCATTGTGGAGAAAGGGGGTAAGGTTGAGGTCGAAGGTCACCTGATCGACCTCAAGAGAGTTGTGCTTGATGGTTCCGCGGCAACCCCTTTAACCAGAGTTTCAGCGGAACTATGGGGTCGTCCCTAG
>HUBEZSBT2_67
ATGTTGGGGAAGTGCTTGACCGCGTGCTGTTGCTCGCGATTGCTTTTTTTGTGGTGTATTGTGCCGTTCTATCTTGCTGTGCTCGTCAACGCCAGCGACAACAACAGCTCTCATATTCAGTTGATTTATAACTTAACGCTATGCGAGCTGAATGGCACAGATTGGCTGGCACAAAAATTTGACTGGGCAGTGGAGACTTTTGTCATCTTCCCCGTGTTGACTCACATAGTTTCCTATGGGGCACTCACCACCAGCCATTTCCTTGATACAGTTGGTCTGGCCACTGTGTCCACCGCCGGATATTATCACGGGCGGTATGTCTTGAGTAGCATTTACGCAGTCTGTGCTCTGGCTGCGCTGATTTGCTTTGTCATTAGGCTTGCGAAGAACTGCATGTCCTGGCGCTACTCTTGTACCAGATATACCAACTTCCTTCTGGACACCAAGGGCAGACTTTATCGTTGGCGGTCGCCCGTCATTGTGGAGAAAGGGGGTAAGGTTGAGGTCGAAGGTCACCTGATCGACCTCAAGAGAGTTGTGCTTGATGGTTCCGCGGCAACCCCTTTAACCAGAGTTTCAGCGGAACTATGGGGTCGTCCCTAG
>HUBEZSBT3_67
ATGTTGGGGAAGTGCTTGACCGCGTGCTGTTGCTCGCGATTGCTTTTTTTGTGGTGTATTGTGCCGTTCTATCTTGCTGTGCTCGTCAACGCCAGCGACAACAACAGCTCTCATATTCAGTTGATTTATAACTTAACGCTATGCGAGCTGAATGGCACAGATTGGCTGGCACAAAAATTTGACTGGGCAGTGGAGACTTTTGTCATCTTCCCCGTGTTGACTCACATAGTTTCCTATGGGGCACTCACCACCAGCCATTTCCTTGATACAGTTGGTCTGGCCACTGTGTCCACCGCCGGATATTATCACGGGCGGTATGTCTTGAGTAGCATTTACGCAGTCTGTGCTCTGGCTGCGCTGATTTGCTTTGTCATTAGGCTTGCGAAGAACTGCATGTCCTGGCGCTACTCTTGTACCAGATATACCAACTTCCTTCTGGACACCAAGGGCAGACTTTATCGTTGGCGGTCGCCCGTCATTGTGGAGAAAGGGGGTAAGGTTGAGGTCGAAGGTCACCTGATCGACCTCAAGAGAGTTGTGCTTGATGGTTCCGCGGCAACCCCTTTAACCAGAGTTTCAGCGGAACTATGGGGTCGTCCCTAG
>HUBEZSBT4_67
ATGTTGGGGAAGTGCTTGACCGCGTGCTGTTGCTCGCGATTGCTTTTTTTGTGGTGTATCGTGCCGTTCTATCTTGCTGTGCTCGTCAACGCCAGCAACAGCAACAGCTCTCATATTCAGTTGATTTATAACTTAACGCTATGTGAGCTGAATGGCACAGATTGGCTGGCACAAAAATTTGACTGGGCAGTGGAGACTTTTGTCATCTTCCCCGTGTTGACTCACATTGTTTCCTATGGGGCACTCACCACCAGCCATTTCCTTGACACAGTTGGTCTGACCGCTGTGTCCACCGCCGGATATTATCACGGGCGGTATGTCTTGAGTAGCATTTACGCAGTCTGTGCTCTGGCTGCGCTGATTTGCTTTGTCATTAGGCTTGCGAAGAACTGCATGTCCTGGCGCTACTCTTGTACCAGATATACCAACTTCCTTCTGGACACCAAGGGCAGACTTTATCGTTGGCGGTCGCCCGTCATTGTGGAGAAAGGGGGTAAGGTTGAGGTCGAAGGTCACCTGATCGACCTCAAGAGAGTTGTGCTTGATGGTTCCGCGGCAACCCCTTTAACCAGAGTTTCAGCGGAACTATGGGGTCGTCCCTAG
>HUBEZSBT5_67
ATGTTGGGGAAGTGCTTGACCGCGTGCTGTTGCTCGCGATTGCTTTTTTTGTGGTGTATTGTGCCGTTCTATCTTGCTGTGCTCGTCAACGCCAGCGACAACAACAGCTCTCATACTCAGTTGATTTATAACTTAACGCTATGCGAGCTGAATGGCACAGATTGGCTGGCACAAAAATTTGACTGGGCAGTGGAGACTTTTGTCATCTTTCCCGTGTTGACTCACATAGTTTCCTATGGGGCACTCACCACCAGCCATTTCCTTGATACAGTTGGTCTGGCCACTGTGTCCACCGCCGGATATTATCACGGGCGGTATGTCTTGAGTAGCATTTACGCAGTCTGTGCTCTGGCTGCGCTGATTTGCTTTGTCATTAGGCTTGCGAAGAACTGCATGTCCTGGCGCTACTCTTGTACCAGATATACCAACTTCCTTCTGGACACCAAGGGCAGACTTTATCGTTGGCGGTCGCCCGTCATTGTGGAGAAAGGGGGTAAGGTTGAGGTCGAAGGTCACCTGATCGACCTCAAGAGAGTTGTGCTTGATGGTTCCGCGGCAACCCCTTTAACCAGAGTTTCAGCGGAACTATGGGGTCGTCCCTAG
>HUBWX2_524
ATGTTGGGGAAGTGCTTGACCGCGTGCTGTTGCTCGCGATTGCTTTTTTTGTGGTGTATCGTGCCGTTCTATCTTGCTGTGCTCGTCAACGCCAGCAACAACAACAGCTCTCATATTCAGTTGATTTATAACTTAACGCTATGTGAGCTGAATGGCACAGATTGGCTGGCAAAAAATTTTGACTGGGCCGTGGAGACCTTTGTCATCTTCCCCGTGTTGACTCACATTGTTTCCTATGGGGCACTCACCACCAGCCATTTCCTTGACACAGTTGGTCTGGCCACTGTGTCCACCGCCGGATATTATCACGGGCGGTATGTCTTGAGTAGCATTTACGCAGTCTGTGCTCTGGCTGCGCTGATTTGCTTTGTCATTAGGCTTGCGAAGAACTGCATGTCCTGGCGCTACTCTTGTACCAGATATACCAACTTCCTTCTGGACACTAAGGGCAGACTCTATCGTTGGCGGTCGCCCGTCATTGTGGAGAAAAGGGGTAAGGTTGAGGTCGAAGGTCACCTAATCGACCTCAAGAGAGTTGTGCTTGATGGTTCCGCGGCAACCCCTTTAACCAGAGTTTCAGCGGAACTATGGGGTCGTCTCTAG
>HUBWX3_524
ATGTTGGGGAAGTGCTTGACCGCGTGCTGTTGCTCGCGATTGCTTTTTTTGTGGTGTATCGTGCCGTTCTATCTTGCTGTGCCCGTCAACGCCAGCAACAACAACAGCTCTCATATTCAGTTGATTTATAACTTAACGCTATGTGAGCTGAATGGCACAGATTGGCTGGCACAAAAATTTGACTGGGCAGTGGAGACTTTTGTCATCTTCCCCGTGTTGACTCACATTGTTTCCTATGGGGCACTCACCACCAGCCATTTCCTTGACACAGTCGGTCTGGCCACTGTGTCCACCGCCGGATATTATCACGGGCGGTATGTCTTGAGTAGCATCTACGCAGTCTGTGCTCTGGCTGCGCTGATTTGCTTTGTCATTAGGCTTGCGAAGAACTGCATGTCCTGGCGCTACTCTTGTACCAGATATACCAACTTCCTTCTGGACACTAAGGGCAGACTCTATCGTTGGCGGTCGCCCGTCATTGTGGAGAAAAGGGGTAAGGTTGAGGTCGAAGGTCACCTAATCGACCTCAAGAGAGTTGTGCTTGATGGTTCCGCGGCAACCCCTTTAACCAGAGTTTCAGCGGAACTATGGGGTCGTCTCTAG
>HUBXY612
ATGTTGGGGAAGTGCTTGACCGCGTGCTGTTGCTCGCGATTGCTTTTTTTGTGGTGTATCGTGCCGTCCTATCTTGCTGTGCTCGTCAACGCCAGCAACAACAACAGCTCTCATATTCAGTTGATTTATAACTTAACGCTATGTGAGCTGAATGGCACAGATTGGCTGGCACAAAAATTTGACTGGGCAGTGGAGACTTTTGTCATCTTCCCCGTGTTGACTCACATTGTTTCCTATGTGGCACTCACCACCAGCCATTTCCTTGACACAGTTGGTCTGGCCACTGTGTCCACCGCCGGATATTATCACGGGCGGTATGTCTTGAGTAGCATTTACGCAGTCTGTGCTCTGGCTGCGCTGATTTGCTTTGTCATTAGGCTTGCGAAGAACTGCATGTCCTGGCGCTACTCTTGTACCAGATATACCAACTTCCTTCTGGACACTAAGGGCAAACTCTATCGTTGGCGGTCGCCCGTCATTGTGGAGAAAGGGGGTAAGGTTGAGGTCGAAGGTCACCTGATCGACCTCAAGAGAGTTGTGCTTGATGGTTCCGCGGCAACCCCTTTAACCAGAGTTTCAGCGGAACGATGGGGTCGTCTCTAG
>HUBYC58
ATGTTGGGGAAGTGCTTGACCGCATGCTGTTGCTCGCGATTGCTTTTTTTGTGGTGTATCGTGCCGTCCTATCTTGCTGTGCTCGTCAACGCCAGCAACAACAACAGCTCTCATATTCAGTTGATTTATAACTTAACGCTATGTGAGCTGAATGGCACAGATTGGCTGGCACAAAAATTTGACTGGGCAGTGGAGACTTTTGTCATCTTCCCCGTGTTGACTCACATTGTTTCCTATGCGGCACTCACCACCAGCCATTTCCTTGACACAGTTGGTCTGGCCACTGTGTCCACCGCCGGATATTATCACGGGCGGTATGTCTTGAGTAGCATTTACGCAGTCTGTGCTCTGGCTGCGCTGATTTGCTTTGTCATTAGGCTTGCGAAGAACTGCATGTCCTGGCGCTACTCTTGTACCAGATATACCAACTTCCTTCTGGACACTAAGGGCAAACTCTATCGTTGGCGGTCGCCCGTCATTGTGGAGAAAGGGGGTAAGGTTGAGGTCGAAGGTCACCTGATCGACCTCAAGAGAGTTGTGCTTGATGGTTCCGCGGCAACCCCTTTAACCAGAGTTTCAGCGGAACGATGGGGTCGTCTCTAG
>JUCZ6_420
ATGTTGGGGAAATGCTTGACCGCGGGTTACTGCTCGCAATTGCCCTTTTTGTGGTGTATCGTGCCATTTTGTTTTGCTGCGCTCGTCGACGCCAGCAACAGCAACAGCTCCCATTTACAGTTGATTTATAACCTGACGATATGTGAGCTGAATGGCACAGATTGGCTGAACAAGAAATTTGACTGGGCAGTGGAGACTTTCGTTATTTTTCCTGTGTTGACTCATATTGTCTCTTACGGCGCCCTTACCACTAGCCATTTCCTTGACACGGTCGGCTTAACCACTGTGTCCGCCGCCGGTTATTACCACGGACGGTATGTATTGAGTAGCATCTACGCTGTCTGTGCCCTGGCCGCGTTGGTTTGTTTCGCCATTAGGTTGGCGAAAAATTGCATGTCCTGGCGCTACTCATGCACCAGATATACCAATTTTCTCCTGGATACTAAGGGCAAACTCTACCGCTGGCGGTCACCCGTCATTATAGAGAAGGGGGGTAGAGTTGATGTTGGGGGTCATTTGATCGACCTCAAGAGAGTTGTGCTTGATGGTTCCGCGGCAACCCCTGTAACCAAGATTTCAGCGGAACAATGGGGTCGTCCATAG
>LNJZ_424
ATGTTGGTGAAATGCTTGACCGCGGGTTATTGCTCGCAATTGCCTTTTTTGTGGTGTATCGTGCCATTCTGTTTTGCTGCGCTCGTCAACGCCAGCAGCAACAGCAGCTCCCATTTGCAGTTGATTTATAACCTGACGATATGTGAGCTGAATGGCACAGATTGGCTGGACCGAAATTTTGATTGGGCAGTGGAGACTTTTGTCATTTTTCCTGTGCTGACTCATATTGTCTCTTATGGCGCCCTCACCACTAGCCATTTTCTTGACACGGTTGGCCTGATCACTGTGTCCACCGCCGGTTATTGTCACGGGCGGTATGTATTAAGTAGCATTTATGCTGTCTGTGCTCTGGCTGCGTTGGCTTGCTTCACCATTAGGTTGGCGAAAAATTGCATGTCCTGGCGCTATTCATGCACCAGATATACTAATTTTCTTCTGGATACTAAGGGCAAACTCTATCGCTGGCGGTCACCTGTCATCATAGAGAAGGGGGGCAAAGTTGACGTTGGGGGTCATTTAATCGACCTCAAAAGAGTTGTGCTTGACGGTTCCGCGGCAACCCCTGTAACCAAGATTTCAGCGGAACAATGGGGTCGTCCATAG
>QAZZH
ATGTTGGGGAAATGCTTGATCGCGGGTTATTGCTCACAATTGCCTTTTTTGTGGTGTATCGTGCCATTCTGTTTTGCTGCGCTCGTCAACGCCAGCGACAACAACAGCTCCCATTTACAGTTGATTTATAACCTGACGATATGTGAGCTGAACGGCACAGACTGGCTAGGCAATAGGTTTGACTGGGCAGTGGAGACTTTCGTCATCTTTCCTGTATTGACTCACATCGTCTCCTATGGTGCCCTCACCACCAGCCATTTCCTTGACACAGTCGGTTTGGTCACCGTGTCCACCGCCGGATACTACCACGAGCGGTACGTCCTGAGCAGCATTTACGCTGTCTGCGCCCTGGCTGCGATGATTTGCTTTGCCATCAGGCTGGCAAAAAACTGCATGTCCTGGCGCTATACATGTACTAGATATACTAATTTTCTCCTAGACACCAAGGGCAAACTTTATCGCTGGCGGTCTCCCGTCATAATAGAGAAAGGAGGAAAAGTTGAGGTTAACGGTCACTTGATCGACCTCAAGAGAGTTGTGCTTGATGGTTCCGCAGCAACCCCTGTAACCAAAGTTTCAGCGGAACAATGGGGACGTCCTTAA
>SDZDGM420
ATGTTGGGGAAATGCTTGACCGCGGGTTATTGCTCGCAATTGCCTTTTTTGTGGTGTATCGTGCCGTTCTGTTTTGCTGTGCTCGTCAACGCCGGCAACAACAGCAGCTCCCATCTACAGTTGATTTATAACCTGACGATATGTGAGCTGAATGGCACAGAATGGCTGAACGGACATTTTTACTGGGCAGTGGAAACTTTCGTCATTTTCCCTGCGTTGACCCATATTGTCTCCTATGGTGCCCTTACTACTAGCCATCTTCTTGACACAGTCGGCTTGACCACTGTGTCTGCCGCCGGTTATTATCACGGGCGGTATGTATTGAGTAGCATTTACGCCGTCTGTGCTCTGGCTGCGTTGGTCTGCTTCGCCATTAGGTTGGCAAGAAATTGCATGTCCTGGCGCTACTCATGCACCAGATATACCAATTTTCTTCTGGATACTAAGGGCAAGCTCTATCGCTGGCGGTCACCCGTCATCATAGAGAAAGGGGGTAAAGTTGATGTTGGTGGTCATTTAATCGACCTCAAGAGAGTTGTGCTTGATGGTTCCGCGGCAACACCTGTAACCAAAATTTCAGCGGAACAATGGGGTCGTCCATAG
>WHJY2422
ATGTTGGGGAGATGCTTGACCGCGGGCTGCTGCTCGTACTCTCTTTTTTTGTGGTGTATCGTGCCGTTCTGTTCTATTGCGCTCGTCAGCGCCAACGGAAACAGCAGCTCTTATTCACAGTTGATTTACAACCTGACGTTATGTGAGCTGAATGGCACAGATTGGCTGGCCGACAAATTTGATTGGGCAGTGGAATGTTTTGTCATCTTTCCCGTGTTGACTCACATTGTCTCCTACGGTGCCCTCACCACCAGCCATTTTCTTGACACAGTCAGCCTGGCCACTGTATCCGCTGCCGGGTATTGTCACGGGCGGCGTGTTTTGAGTAGCATCTATGCAGTTTGTGCTTTTGCTGCGTTAGTTTGCTTCGTCATTAGGTCGGTCAAAAATTGCATGTCTTGGCGCTACTCATGCACCAGGTACACCAACTTTCTTCTGGATACTAAGGGCAAAATTTATCGTTGGCGGTCACCCGTCATCATAGAGAGAGGAGGTAGAGTCGAGGTTGGAAATGACCTCATCGACCTCAAGAGAGTTGTGCTTGATGGTTCCGCAGCAACCCTTGTAACCAAAATTTCAGCGGAGCGATGGGGTCATCCCTAG
